# Supplementary material for: A Novel Phantom for Standardized Microcalcification Detection Developed Using a Crystalline Growth System
Source: Tomography. 2025 Feb 27;11(3):25. doi: 10.3390/tomography11030025 (PMC11945459; doi:10.3390/tomography11030025)
Supplement: Supplementary file 1 [file tomography-11-00025-s001.zip]

Archive with 1 entries (1 files):
- tomography-3384401-supplementary.pdf
